# Supplementary material for: Fish scales and SNP chips: SNP genotyping and allele frequency estimation in individual and pooled DNA from historical samples of Atlantic salmon (Salmo salar)
Source: BMC Genomics. 2013 Jul 3;14:439. doi: 10.1186/1471-2164-14-439 (PMC3716687; doi:10.1186/1471-2164-14-439)
Supplement: Additional file 2 — DNA fragment sizes and additional information on samples used for the temporal studies of archived scales. [file 1471-2164-14-439-S2.xlsx]

## Sheet: Degraded DNA Information
FishID	Extraction	Replicate	Year	Estimated High Molecular Weight DNA Concentration (ng/µl)	Total Sample Concentration (ng/µl)	Proportion of DNA < 0 - 500bp	Proportion of DNA 500 - 1000bp	Proportion of DNA 1000 - 5000bp	Proportion of DNA 5000 - 17000bp	Proportion of DNA > 17000bp	Proportion of DNA > 1000bp	Sample Call Rate	Mean Illumina GenCall Score	Number of Mismatches	Proportion of Matching Loci
Ss_1976_001	1	1	1976	1.1	7.57	0.772787	0.10568	0.0383091	0.0290621	0.0541612	0.121532	0.967064	0.657737	10	0.997664
Ss_1976_001	1	2	1976	1.1	7.57	0.772787	0.10568	0.0383091	0.0290621	0.0541612	0.121532	0.983649	0.673477	10	0.997664
Ss_1976_001	2	1	1976	5.7	12.45	0.693173	0.142169	0.075502	0.048996	0.0401606	0.164659	0.982014	0.671214	10	0.997664
Ss_1976_001	2	2	1976	5.7	12.45	0.693173	0.142169	0.075502	0.048996	0.0401606	0.164659	0.981546	0.671711	10	0.997664
Ss_1976_003	1	1	1976	2	7.29	0.758573	0.101509	0.0438957	0.0397805	0.0562414	0.139918	0.991124	0.687599	2	0.999533
Ss_1976_003	1	2	1976	2	7.29	0.758573	0.101509	0.0438957	0.0397805	0.0562414	0.139918	0.995095	0.693907	2	0.999533
Ss_1976_003	2	1	1976	12.8	20.41	0.78099	0.123469	0.0524253	0.0254777	0.0176384	0.0955414	0.998365	0.701195	2	0.999533
Ss_1976_003	2	2	1976	12.8	20.41	0.78099	0.123469	0.0524253	0.0254777	0.0176384	0.0955414	0.998832	0.701713	2	0.999533
Ss_1976_005	1	1	1976	3.6	10.32	0.672481	0.172481	0.0736434	0.0397287	0.0416667	0.155039	0.999299	0.702437	0	1
Ss_1976_005	1	2	1976	3.6	10.32	0.672481	0.172481	0.0736434	0.0397287	0.0416667	0.155039	0.998598	0.701078	0	1
Ss_1976_005	2	1	1976	19.8	20.18	0.633796	0.19227	0.0996036	0.0460852	0.0282458	0.173935	0.998598	0.702554	0	1
Ss_1976_005	2	2	1976	19.8	20.18	0.633796	0.19227	0.0996036	0.0460852	0.0282458	0.173935	0.998832	0.702533	0	1
Ss_1976_011	1	1	1976	0.7	1.01	0.564356	0.029703	0.0693069	0.128713	0.207921	0.405941	0.839056	0.529677	51	0.988087
Ss_1976_011	1	2	1976	0.7	1.01	0.564356	0.029703	0.0693069	0.128713	0.207921	0.405941	0.820369	0.511818	51	0.988087
Ss_1976_011	2	1	1976	2.3	11.27	0.790594	0.0842946	0.0470275	0.0417036	0.0363798	0.125111	0.894651	0.577485	51	0.988087
Ss_1976_011	2	2	1976	2.3	11.27	0.790594	0.0842946	0.0470275	0.0417036	0.0363798	0.125111	0.898622	0.576794	51	0.988087
Ss_1987_006	1	1	1987	1.4	12.09	0.799835	0.0984285	0.0479735	0.0314309	0.0223325	0.101737	0.995328	0.695107	0	1
Ss_1987_006	1	2	1987	1.4	12.09	0.799835	0.0984285	0.0479735	0.0314309	0.0223325	0.101737	0.993693	0.692839	0	1
Ss_1987_006	2	1	1987	2	14.49	0.757074	0.129745	0.0600414	0.0310559	0.0220842	0.113182	0.996029	0.697198	0	1
Ss_1987_006	2	2	1987	2	14.49	0.757074	0.129745	0.0600414	0.0310559	0.0220842	0.113182	0.993927	0.693965	0	1
Ss_1987_037	1	1	1987	5.8	15.91	0.543683	0.215588	0.15462	0.0666248	0.0194846	0.240729	0.998832	0.703088	0	1
Ss_1987_037	1	2	1987	5.8	15.91	0.543683	0.215588	0.15462	0.0666248	0.0194846	0.240729	0.999299	0.702959	0	1
Ss_1987_037	2	1	1987	13.5	17.65	0.649292	0.169405	0.109915	0.0521246	0.0192635	0.181303	0.999066	0.703184	0	1
Ss_1987_037	2	2	1987	13.5	17.65	0.649292	0.169405	0.109915	0.0521246	0.0192635	0.181303	0.999299	0.703043	0	1
Ss_1987_050	1	1	1987	2.8	11.89	0.567704	0.227082	0.137931	0.0546678	0.0126156	0.205214	0.999066	0.703026	0	1
Ss_1987_050	1	2	1987	2.8	11.89	0.567704	0.227082	0.137931	0.0546678	0.0126156	0.205214	0.999533	0.702755	0	1
Ss_1987_050	2	1	1987	5.7	17.49	0.606061	0.196684	0.117782	0.0571755	0.0222985	0.197256	0.999299	0.702817	0	1
Ss_1987_050	2	2	1987	5.7	17.49	0.606061	0.196684	0.117782	0.0571755	0.0222985	0.197256	0.999533	0.702533	0	1
Ss_1987_056	1	1	1987	26	20.28	0.569527	0.203649	0.144477	0.0581854	0.0241617	0.226824	0.999066	0.703033	0	1
Ss_1987_056	1	2	1987	26	20.28	0.569527	0.203649	0.144477	0.0581854	0.0241617	0.226824	0.999299	0.703268	0	1
Ss_1987_056	2	1	1987	7.6	19.1	0.589529	0.197382	0.128272	0.065445	0.0193717	0.213089	0.998832	0.70285	0	1
Ss_1987_056	2	2	1987	7.6	19.1	0.589529	0.197382	0.128272	0.065445	0.0193717	0.213089	0.998598	0.702548	0	1
Ss_1996_006	1	1	1996	34.1	23.74	0.323505	0.129318	0.29444	0.232098	0.0206403	0.547178	0.999533	0.703435	0	1
Ss_1996_006	1	2	1996	34.1	23.74	0.323505	0.129318	0.29444	0.232098	0.0206403	0.547178	0.999299	0.703118	0	1
Ss_1996_006	2	1	1996	36.4	15.27	0.169614	0.0694172	0.376555	0.3759	0.00851342	0.760969	0.999766	0.703473	0	1
Ss_1996_006	2	2	1996	36.4	15.27	0.169614	0.0694172	0.376555	0.3759	0.00851342	0.760969	0.999766	0.703328	0	1
Ss_1996_011	1	1	1996	13	14.78	0.165088	0.0852503	0.360622	0.345737	0.0433018	0.749662	0.999766	0.703478	0	1
Ss_1996_011	1	2	1996	13	14.78	0.165088	0.0852503	0.360622	0.345737	0.0433018	0.749662	0.999766	0.703355	0	1
Ss_1996_011	2	1	1996	9.9	12.12	0.268977	0.118812	0.312706	0.242574	0.0569307	0.612211	0.999766	0.703524	0	1
Ss_1996_011	2	2	1996	9.9	12.12	0.268977	0.118812	0.312706	0.242574	0.0569307	0.612211	0.999766	0.703497	0	1
Ss_1996_012	1	1	1996	23.3	15.64	0.160486	0.0971867	0.367008	0.345908	0.0294118	0.742327	0.999533	0.703179	0	1
Ss_1996_012	1	2	1996	23.3	15.64	0.160486	0.0971867	0.367008	0.345908	0.0294118	0.742327	0.999766	0.703405	0	1
Ss_1996_012	2	1	1996	18.5	16.84	0.356888	0.0712589	0.285629	0.260095	0.0261283	0.571853	0.999766	0.703448	0	1
Ss_1996_012	2	2	1996	18.5	16.84	0.356888	0.0712589	0.285629	0.260095	0.0261283	0.571853	1	0.703419	0	1
Ss_1996_017	1	1	1996	17.5	20.32	0.29626	0.0900591	0.313976	0.272638	0.0270669	0.613681	0.999766	0.703699	0	1
Ss_1996_017	1	2	1996	17.5	20.32	0.29626	0.0900591	0.313976	0.272638	0.0270669	0.613681	1	0.703775	0	1
Ss_1996_017	2	1	1996	15.8	12.06	0.205638	0.0936982	0.334163	0.337479	0.0290216	0.700663	1	0.703819	0	1
Ss_1996_017	2	2	1996	15.8	12.06	0.205638	0.0936982	0.334163	0.337479	0.0290216	0.700663	0.999766	0.703559	0	1
Ss_2006_897	1	1	2006	30.4	19.77	0.385938	0.088518	0.221548	0.2696	0.0343955	0.525544	1	0.703546	0	1
Ss_2006_897	1	2	2006	30.4	19.77	0.385938	0.088518	0.221548	0.2696	0.0343955	0.525544	1	0.703347	0	1
Ss_2006_897	2	1	2006	47.7	20.31	0.265879	0.0925652	0.233383	0.375677	0.0324963	0.641556	0.999766	0.70356	0	1
Ss_2006_897	2	2	2006	47.7	20.31	0.265879	0.0925652	0.233383	0.375677	0.0324963	0.641556	0.999766	0.703318	0	1
Ss_2006_901	1	1	2006	13.7	12.39	0.300242	0.0653753	0.225989	0.358354	0.0500404	0.634383	1	0.703536	1	0.999766
Ss_2006_901	1	2	2006	13.7	12.39	0.300242	0.0653753	0.225989	0.358354	0.0500404	0.634383	0.999766	0.703608	1	0.999766
Ss_2006_901	2	1	2006	4.2	6.08	0.518092	0.0164474	0.205592	0.217105	0.0427632	0.465461	0.999299	0.702831	1	0.999766
Ss_2006_901	2	2	2006	4.2	6.08	0.518092	0.0164474	0.205592	0.217105	0.0427632	0.465461	0.999533	0.703285	1	0.999766
Ss_2006_905	1	1	2006	48.1	15.95	0.211912	0.0858934	0.248276	0.422571	0.031348	0.702194	0.999766	0.703739	0	1
Ss_2006_905	1	2	2006	48.1	15.95	0.211912	0.0858934	0.248276	0.422571	0.031348	0.702194	0.999766	0.703681	0	1
Ss_2006_905	2	1	2006	33.2	17.48	0.328375	0.0686499	0.243707	0.335812	0.0234554	0.602975	0.999766	0.703792	0	1
Ss_2006_905	2	2	2006	33.2	17.48	0.328375	0.0686499	0.243707	0.335812	0.0234554	0.602975	0.999766	0.703737	0	1
Ss_2006_909	1	1	2006	17	14.81	0.410533	0.0472654	0.184335	0.316678	0.0411884	0.542201	0.999766	0.703813	0	1
Ss_2006_909	1	2	2006	17	14.81	0.410533	0.0472654	0.184335	0.316678	0.0411884	0.542201	1	0.703505	0	1
Ss_2006_909	2	1	2006	30.8	15.32	0.281332	0.0208877	0.255875	0.394256	0.0476501	0.697781	1	0.703847	0	1
Ss_2006_909	2	2	2006	30.8	15.32	0.281332	0.0208877	0.255875	0.394256	0.0476501	0.697781	0.999766	0.703632	0	1
