# Supplementary material for: Fish scales and SNP chips: SNP genotyping and allele frequency estimation in individual and pooled DNA from historical samples of Atlantic salmon (Salmo salar)
Source: BMC Genomics. 2013 Jul 3;14:439. doi: 10.1186/1471-2164-14-439 (PMC3716687; doi:10.1186/1471-2164-14-439)
Supplement: Additional file 3 — Information on SNP IDs examined in the current study in relation to previous studies using the custom-designed Atlantic salmon Illumina® iSelect SNP-array [36,37]. [file 1471-2164-14-439-S3.xlsx]

## Sheet: SNP Array Information
SNPs Present on Version 1 of the Genotyping Array (Bourret et al. 2013) N = 15225	Version 1 SNPs present on the Version 2 Genotyping Array (Current Study) N = 5349		New SNPs included on the Version 2 Genotyping Array N = 219
AY388578_a			Albumin1A713G_V2
AY388579_a			Albumin1TC1894_V2
AY388580_a	AY388580_a		Albumin5G186T_V2
AY388582_a	AY388582_a		ESTNV_13069_427_V2_NullAll
AY388584_a			ESTNV_13561_307_V2_NullAll
AY388585_a	AY388585_a		ESTNV_17790_335_V2_NullAll
AY388586_a			ESTNV_20137_59_V2_NullAll
AY388587_a	AY388587_a		ESTNV_23299_788_V2_NullAll
AY388588_a	AY388588_a		ESTNV_26406_203_V2_NullAll
AY388589_a	AY388589_a		ESTNV_26864_280_V2_NullAll
AY388590_a			ESTNV_29373_262_V2_NullAll
AY388591_a	AY388591_a		ESTNV_30731_255_V2_NullAll
AY388592_a	AY388592_a		ESTNV_30904_1858_V2_NullAll
AY388593_a			ESTNV_30996_410_V2_NullAll
AY388594_a	AY388594_a		ESTNV_34476_59_V2_NullAll
AY388595_a	AY388595_a		ESTNV_35466_1270_V2_NullAll
AY388595_b			ESTNV_35828_77_V2_NullAll
AY388596_a	AY388596_a		ESTNV_36413_629_V2_NullAll
AY388597_a			ESTNV_37049_1618_V2_NullAll
AY388598_a			ESTNV_37115_104_V2_NullAll
AY388599_a			ESTV_14388_88_V2_NullAll
AY388600_a	AY388600_a		ESTV_20590_724_V2_NullAll
AY388602_a			ESTV_21094_139_V2_NullAll
AY388603_a	AY388603_a		GCR_cBin1019_Ctg1_221_V2_NullAll
AY388603_b	AY388603_b		GCR_cBin10335_Ctg1_147_V2
BASS10_B7_F03_180			GCR_cBin10654_Ctg1_136_V2_NullAll
BASS10_B7_F03_186	BASS10_B7_F03_186		GCR_cBin10663_Ctg1_138_V2
BASS10_B7_F03_268	BASS10_B7_F03_268		GCR_cBin10668_Ctg1_116_V2
BASS10_B7_F03_425			GCR_cBin10700_Ctg1_20_V2
BASS10_B7_F03_661			GCR_cBin10995_Ctg1_168_V2
BASS11_B7_G05_384	BASS11_B7_G05_384		GCR_cBin11070_Ctg1_130_V2
BASS11_B7_G05_472	BASS11_B7_G05_472		GCR_cBin11093_Ctg2_103_V2_NullAll
BASS11_B7_G05_691	BASS11_B7_G05_691		GCR_cBin11150_Ctg1_316_V2
BASS110_B6A_E06_264	BASS110_B6A_E06_264		GCR_cBin11333_Ctg1_227_V2
BASS110_B7_E03_92	BASS110_B7_E03_92		GCR_cBin11818_Ctg1_148_V2_NullAll
BASS110_B7_F04_278	BASS110_B7_F04_278		GCR_cBin1183_Ctg1_448_V2
BASS111_B7_A06_83	BASS111_B7_A06_83		GCR_cBin12421_Ctg1_200_V2
BASS111_B7_B11_707	BASS111_B7_B11_707		GCR_cBin12425_Ctg1_114_V2
BASS111_B7_D03_145			GCR_cBin12477_Ctg1_280_V2
BASS111_B7_D03_200	BASS111_B7_D03_200		GCR_cBin12763_Ctg1_146_V2
BASS111_B7_D03_286	BASS111_B7_D03_286		GCR_cBin12771_Ctg1_156_V2
BASS111_B7_D03_328	BASS111_B7_D03_328		GCR_cBin1282_Ctg1_455_V2
BASS111_B7_D03_407	BASS111_B7_D03_407		GCR_cBin1289_Ctg1_101_V2
BASS111_B7_D09_174	BASS111_B7_D09_174		GCR_cBin1337_Ctg1_212_V2
BASS112_B7_A12_127	BASS112_B7_A12_127		GCR_cBin13624_Ctg1_45_V2
BASS112_B7_A12_395	BASS112_B7_A12_395		GCR_cBin140_Ctg1_126_V2
BASS112_B7_D02_639			GCR_cBin14153_Ctg1_574_V2
BASS112_B7_D02_706			GCR_cBin14200_Ctg1_556_V2
BASS112_B7_F10_414			GCR_cBin1439_Ctg1_95_V2
BASS112_B7_F10_649	BASS112_B7_F10_649		GCR_cBin1447_Ctg1_183_V2
BASS112_B7_H03_670	BASS112_B7_H03_670		GCR_cBin1482_Ctg1_440_V2
BASS113_B6A_E01_397	BASS113_B6A_E01_397		GCR_cBin14912_Ctg1_192_V2
BASS113_B6A_F03_142			GCR_cBin14996_Ctg1_323_V2
BASS113_B6A_F03_685	BASS113_B6A_F03_685		GCR_cBin15097_Ctg1_435_V2
BASS113_B7_B04_193	BASS113_B7_B04_193		GCR_cBin15097_Ctg1_470_V2
BASS113_B7_B04_724	BASS113_B7_B04_724		GCR_cBin15233_Ctg1_136_V2
BASS113_B7_B10_353	BASS113_B7_B10_353		GCR_cBin16273_Ctg1_441_V2
BASS113_B7_B10_576	BASS113_B7_B10_576		GCR_cBin169_Ctg1_280_V2_NullAll
BASS113_B7_G12_644			GCR_cBin16925_Ctg1_168_V2_NullAll
BASS114_B6A_B06_105	BASS114_B6A_B06_105		GCR_cBin17180_Ctg1_332_V2
BASS114_B6A_B06_358	BASS114_B6A_B06_358		GCR_cBin18416_Ctg1_325_V2
BASS114_B7_B09_196	BASS114_B7_B09_196		GCR_cBin18642_Ctg1_88_V2
BASS114_B7_B09_399	BASS114_B7_B09_399		GCR_cBin18679_Ctg1_36_V2
BASS114_B7_B09_644	BASS114_B7_B09_644		GCR_cBin19665_Ctg1_346_V2
BASS115_B6A_H02_496			GCR_cBin19865_Ctg1_145_V2
BASS117_B7_E02_384	BASS117_B7_E02_384		GCR_cBin20285_Ctg1_252_V2
BASS117_B7_E02_480	BASS117_B7_E02_480		GCR_cBin20352_Ctg1_186_V2
BASS117_B7_E04_554	BASS117_B7_E04_554		GCR_cBin20467_Ctg1_118_V2
BASS117_B7_E04_685	BASS117_B7_E04_685		GCR_cBin20763_Ctg1_286_V2_NullAll
BASS117_B7_F06_591	BASS117_B7_F06_591		GCR_cBin20823_Ctg1_98_V2
BASS117_B7_F06_677	BASS117_B7_F06_677		GCR_cBin21689_Ctg1_111_V2
BASS117_B7_F12_575	BASS117_B7_F12_575		GCR_cBin21718_Ctg1_203_V2
BASS118_B7_B11_507	BASS118_B7_B11_507		GCR_cBin21766_Ctg1_245_V2
BASS118_B7_B11_676	BASS118_B7_B11_676		GCR_cBin2194_Ctg1_506_V2
BASS118_B7_B11_702	BASS118_B7_B11_702		GCR_cBin2213_Ctg1_255_V2
BASS118_B7_F01_699	BASS118_B7_F01_699		GCR_cBin2255_Ctg1_268_V2
BASS119_B7_A09_188	BASS119_B7_A09_188		GCR_cBin22786_Ctg1_240_V2
BASS119_B7_A09_382	BASS119_B7_A09_382		GCR_cBin22930_Ctg1_124_V2
BASS119_B7_A09_482	BASS119_B7_A09_482		GCR_cBin2295_Ctg1_194_V2
BASS119_B7_E10_373	BASS119_B7_E10_373		GCR_cBin23212_Ctg1_237_V2
BASS119_B7_H12_573	BASS119_B7_H12_573		GCR_cBin23226_Ctg1_304_V2
BASS12_B7_B06_1050	BASS12_B7_B06_1050		GCR_cBin23284_Ctg1_713_V2
BASS12_B7_B06_623			GCR_cBin23515_Ctg1_61_V2
BASS12_B7_B06_856	BASS12_B7_B06_856		GCR_cBin23773_Ctg1_71_V2
BASS12_B7_B06_868	BASS12_B7_B06_868		GCR_cBin24227_Ctg1_381_V2_NullAll
BASS12_B7_G07_130	BASS12_B7_G07_130		GCR_cBin24290_Ctg1_158_V2
BASS12_B7_G07_224	BASS12_B7_G07_224		GCR_cBin24657_Ctg1_217_V2
BASS120_B7_E04_590	BASS120_B7_E04_590		GCR_cBin2489_Ctg1_251_V2
BASS120_B7_F09_242	BASS120_B7_F09_242		GCR_cBin24902_Ctg1_165_V2
BASS120_B7_F09_587	BASS120_B7_F09_587		GCR_cBin24956_Ctg1_185_V2_NullAll
BASS121_B7_D12_164			GCR_cBin24989_Ctg1_212_V2
BASS121_B7_D12_652	BASS121_B7_D12_652		GCR_cBin25083_Ctg1_112_V2
BASS121_B7_G07_476	BASS121_B7_G07_476		GCR_cBin2512_Ctg1_86_V2
BASS121_B7_G07_555	BASS121_B7_G07_555		GCR_cBin25343_Ctg1_270_V2
BASS121_B7_G07_685	BASS121_B7_G07_685		GCR_cBin25440_Ctg1_149_V2
BASS121_B7_G07_759			GCR_cBin25463_Ctg1_81_V2
BASS122_B7_C07_108			GCR_cBin26325_Ctg1_48_V2
BASS122_B7_C07_415	BASS122_B7_C07_415		GCR_cBin26518_Ctg1_180_V2
BASS123_B7_B04_360	BASS123_B7_B04_360		GCR_cBin26518_Ctg1_181_V2
BASS123_B7_C01_496	BASS123_B7_C01_496		GCR_cBin26555_Ctg1_97_V2
BASS123_B7_C01_773	BASS123_B7_C01_773		GCR_cBin27009_Ctg1_315_V2
BASS123_B7_G08_137			GCR_cBin2720_Ctg1_143_V2
BASS124_B7_D10_265	BASS124_B7_D10_265		GCR_cBin2720_Ctg1_155_V2
BASS124_B7_D10_722	BASS124_B7_D10_722		GCR_cBin27260_Ctg1_54_V2
BASS124_B7_E08_606	BASS124_B7_E08_606		GCR_cBin28408_Ctg1_102_V2
BASS125_B7_D11_263	BASS125_B7_D11_263		GCR_cBin28565_Ctg1_98_V2
BASS125_B7_D11_271			GCR_cBin28677_Ctg1_44_V2
BASS125_B7_F08_753			GCR_cBin29296_Ctg1_209_V2
BASS126_B7_A09_586			GCR_cBin2944_Ctg1_431_V2
BASS126_B7_A09_796			GCR_cBin30158_Ctg1_92_V2
BASS126_B7_D12_1074	BASS126_B7_D12_1074		GCR_cBin30250_Ctg1_67_V2
BASS127_B6A_D08_170			GCR_cBin30290_Ctg1_90_V2_NullAll
BASS127_B6A_D08_183			GCR_cBin308_Ctg1_144_V2
BASS127_B7_A09_414			GCR_cBin31845_Ctg1_145_V2
BASS127_B7_A09_532	BASS127_B7_A09_532		GCR_cBin3190_Ctg1_148_V2
BASS127_B7_A09_539			GCR_cBin3241_Ctg1_587_V2
BASS127_B7_A09_613			GCR_cBin35201_Ctg1_150_V2
BASS127_B7_E03_114			GCR_cBin3561_Ctg1_341_V2_NullAll
BASS127_B7_E03_140	BASS127_B7_E03_140		GCR_cBin3562_Ctg1_70_V2
BASS127_B7_E03_514	BASS127_B7_E03_514		GCR_cBin35853_Ctg1_91_V2_NullAll
BASS128_B7_A05_396	BASS128_B7_A05_396		GCR_cBin36692_Ctg1_234_V2_NullAll
BASS129_B7_H01_304	BASS129_B7_H01_304		GCR_cBin367_Ctg1_173_V2
BASS129_B7_H01_603			GCR_cBin36761_Ctg1_126_V2_NullAll
BASS13_B7_A03_327			GCR_cBin3694_Ctg1_95_V2
BASS13_B7_A03_541			GCR_cBin36993_Ctg1_101_V2
BASS13_B7_A03_640			GCR_cBin38093_Ctg1_145_V2
BASS13_B7_B07_761	BASS13_B7_B07_761		GCR_cBin38252_Ctg1_127_V2
BASS13_B7_D12_568			GCR_cBin38646_Ctg1_51_V2
BASS13_B7_D12_578	BASS13_B7_D12_578		GCR_cBin3875_Ctg1_142_V2
BASS132_B7_C12_203			GCR_cBin39_Ctg3_48_V2
BASS133_B7_B09_321	BASS133_B7_B09_321		GCR_cBin39726_Ctg1_129_V2
BASS133_B7_F01_275			GCR_cBin41070_Ctg1_48_V2
BASS133_B7_F01_78	BASS133_B7_F01_78		GCR_cBin41429_Ctg1_204_V2
BASS133_B7_H09_429	BASS133_B7_H09_429		GCR_cBin41474_Ctg1_168_V2_NullAll
BASS133_B7_H09_510	BASS133_B7_H09_510		GCR_cBin41601_Ctg1_145_V2
BASS133_B7_H09_699	BASS133_B7_H09_699		GCR_cBin42118_Ctg1_32_V2
BASS136_B7_E01_125			GCR_cBin42416_Ctg1_51_V2
BASS136_B7_E01_171	BASS136_B7_E01_171		GCR_cBin42989_Ctg1_69_V2
BASS137_B7_F08_480			GCR_cBin4314_Ctg1_145_V2
BASS137_B7_G11_225			GCR_cBin43143_Ctg1_148_V2
BASS137_B7_G11_243			GCR_cBin43246_Ctg1_124_V2
BASS137_B7_G11_309	BASS137_B7_G11_309		GCR_cBin43529_Ctg1_184_V2
BASS138_B7_B10_200	BASS138_B7_B10_200		GCR_cBin43979_Ctg1_215_V2
BASS138_B7_B10_225			GCR_cBin44045_Ctg1_452_V2
BASS138_B7_B10_378	BASS138_B7_B10_378		GCR_cBin44285_Ctg1_179_V2
BASS138_B7_E11_602	BASS138_B7_E11_602		GCR_cBin44397_Ctg1_158_V2
BASS138_B7_E11_716			GCR_cBin4494_Ctg1_207_V2
BASS138_B7_F03_726	BASS138_B7_F03_726		GCR_cBin4516_Ctg1_336_V2
BASS138_B7_G02_640	BASS138_B7_G02_640		GCR_cBin45253_Ctg1_234_V2
BASS139_B7_B07_214	BASS139_B7_B07_214		GCR_cBin4534_Ctg1_79_V2
BASS139_B7_D11_322	BASS139_B7_D11_322		GCR_cBin4566_Ctg1_35_V2
BASS139_B7_D11_512	BASS139_B7_D11_512		GCR_cBin46167_Ctg1_129_V2
BASS139_B7_E01_105	BASS139_B7_E01_105		GCR_cBin46226_Ctg1_171_V2
BASS139_B7_F02_390	BASS139_B7_F02_390		GCR_cBin4674_Ctg1_736_V2
BASS139_B7_F02_397			GCR_cBin47134_Ctg1_157_V2
BASS139_B7_F02_405	BASS139_B7_F02_405		GCR_cBin48914_Ctg1_135_V2_NullAll
BASS139_B7_F02_716			GCR_cBin4897_Ctg1_143_V2
BASS14_B7_A02_640	BASS14_B7_A02_640		GCR_cBin491_Ctg1_150_V2
BASS14_B7_G03_219			GCR_cBin49160_Ctg1_54_V2
BASS14_B7_H03_681	BASS14_B7_H03_681		GCR_cBin50777_Ctg1_237_V2_NullAll
BASS14_B7_H10_429	BASS14_B7_H10_429		GCR_cBin5159_Ctg1_407_V2
BASS14_B7_H10_481			GCR_cBin5164_Ctg1_303_V2_NullAll
BASS140_B7_E09_126			GCR_cBin5166_Ctg1_56_V2
BASS140_B7_E09_544	BASS140_B7_E09_544		GCR_cBin5356_Ctg1_211_V2
BASS141_B7_B10_108	BASS141_B7_B10_108		GCR_cBin5763_Ctg1_316_V2_NullAll
BASS141_B7_B10_270	BASS141_B7_B10_270		GCR_cBin5909_Ctg1_504_V2
BASS141_B7_B10_480	BASS141_B7_B10_480		GCR_cBin5936_Ctg1_457_V2
BASS15_B7_A02_403			GCR_cBin5936_Ctg1_489_V2
BASS15_B7_A02_413			GCR_cBin5998_Ctg1_489_V2
BASS15_B7_A06_540	BASS15_B7_A06_540		GCR_cBin6045_Ctg1_170_V2_NullAll
BASS15_B7_A08_510	BASS15_B7_A08_510		GCR_cBin6051_Ctg1_130_V2
BASS15_B7_A10_765			GCR_cBin618_Ctg1_514_V2
BASS15_B7_B02_272	BASS15_B7_B02_272		GCR_cBin6213_Ctg1_121_V2
BASS15_B7_D02_365	BASS15_B7_D02_365		GCR_cBin6250_Ctg1_255_V2
BASS15_B7_D02_494			GCR_cBin6488_Ctg1_630_V2_NullAll
BASS15_B7_G03_752			GCR_cBin6609_Ctg1_308_V2
BASS16_B7_A06_605			GCR_cBin6618_Ctg1_274_V2_NullAll
BASS16_B7_G08_660			GCR_cBin682_Ctg1_222_V2
BASS17_B7_C01_353	BASS17_B7_C01_353		GCR_cBin689_Ctg1_214_V2
BASS17_B7_C04_472	BASS17_B7_C04_472		GCR_cBin6912_Ctg1_451_V2
BASS18_B7_C05_746	BASS18_B7_C05_746		GCR_cBin6939_Ctg1_361_V2
BASS18_B7_C05_920	BASS18_B7_C05_920		GCR_cBin7489_Ctg1_91_V2
BASS18_B7_C05_940	BASS18_B7_C05_940		GCR_cBin761_Ctg2_149_V2
BASS18_B7_E02_725			GCR_cBin78_Ctg1_49_V2
BASS18_B7_E02_790			GCR_cBin7885_Ctg1_97_V2
BASS18_B7_E02_973			GCR_cBin7909_Ctg1_110_V2
BASS18_B7_E02_990			GCR_cBin7997_Ctg1_181_V2_NullAll
BASS19_B7_F05_418			GCR_cBin805_Ctg1_34_V2
BASS19_B7_F05_557			GCR_cBin8208_Ctg1_255_V2
BASS19_B7_F09_342	BASS19_B7_F09_342		GCR_cBin8230_Ctg1_36_V2
BASS19_B7_G09_514	BASS19_B7_G09_514		GCR_cBin8364_Ctg1_225_V2
ESTNV_12838_460			GCR_cBin8365_Ctg1_546_V2
ESTNV_12872_441			GCR_cBin8379_Ctg1_288_V2
ESTNV_12878_379	ESTNV_12878_379		GCR_cBin8444_Ctg1_132_V2
ESTNV_12879_497			GCR_cBin8711_Ctg1_113_V2
ESTNV_12893_515			GCR_cBin8778_Ctg1_252_V2
ESTNV_12902_251	ESTNV_12902_251		GCR_cBin8799_Ctg1_140_V2
ESTNV_12926_381	ESTNV_12926_381		GCR_cBin8799_Ctg1_141_V2
ESTNV_12958_419			GCR_cBin9110_Ctg1_600_V2
ESTNV_13012_403	ESTNV_13012_403		GCR_cBin9120_Ctg1_80_V2
ESTNV_13016_93	ESTNV_13016_93		GCR_cBin9189_Ctg1_155_V2
ESTNV_13028_299	ESTNV_13028_299		GCR_cBin926_Ctg2_167_V2_NullAll
ESTNV_13069_427			GCR_cBin9275_Ctg1_525_V2
ESTNV_13100_175	ESTNV_13100_175		GCR_cBin9278_Ctg1_39_V2
ESTNV_13128_133	ESTNV_13128_133		GCR_cBin9481_Ctg1_112_V2
ESTNV_13176_346			GCR_cBin9573_Ctg1_335_V2
ESTNV_13188_858			GCR_cBin9783_Ctg1_69_V2
ESTNV_13218_450	ESTNV_13218_450		GCR_hBin33819_Ctg1_187_V2_NullAll
ESTNV_13235_322			GCR_rBin15551_Ctg1_107_V2_NullAll
ESTNV_13249_98	ESTNV_13249_98		MHC_IA_11640-11810_V2_NullAll
ESTNV_13258_439	ESTNV_13258_439		MHC_IA_19820-19930_V2_NullAll
ESTNV_13333_421	ESTNV_13333_421		MHC_IA_22580-22750_V2_NullAll
ESTNV_13336_461	ESTNV_13336_461		MHC_IA_42060-42230_V2_NullAll
ESTNV_13341_1266			MHC_IA_45000-45170_V2_NullAll
ESTNV_13364_276	ESTNV_13364_276		PACAP2GA556_V2
ESTNV_13417_674	ESTNV_13417_674		PACAP2TA583_V2
ESTNV_13419_468	ESTNV_13419_468		PIT1AG147_V2
ESTNV_13422_298	ESTNV_13422_298		PIT1GC230_V2
ESTNV_13460_471			REo6CG237_V2
ESTNV_13516_123	ESTNV_13516_123
ESTNV_13516_250
ESTNV_13520_124
ESTNV_13522_223	ESTNV_13522_223
ESTNV_13536_536
ESTNV_13544_183
ESTNV_13561_307
ESTNV_13570_435	ESTNV_13570_435
ESTNV_13585_113	ESTNV_13585_113
ESTNV_13635_376
ESTNV_13635_490
ESTNV_13682_291
ESTNV_13772_172
ESTNV_13785_182
ESTNV_13805_574	ESTNV_13805_574
ESTNV_13814_235	ESTNV_13814_235
ESTNV_13864_339
ESTNV_13889_350
ESTNV_13937_387
ESTNV_13944_504	ESTNV_13944_504
ESTNV_13974_873	ESTNV_13974_873
ESTNV_13978_305	ESTNV_13978_305
ESTNV_13983_206
ESTNV_13992_188	ESTNV_13992_188
ESTNV_14000_405	ESTNV_14000_405
ESTNV_14002_330
ESTNV_14004_747
ESTNV_14029_486	ESTNV_14029_486
ESTNV_14036_235
ESTNV_14050_192	ESTNV_14050_192
ESTNV_14089_241	ESTNV_14089_241
ESTNV_14101_629	ESTNV_14101_629
ESTNV_14115_343
ESTNV_14143_843
ESTNV_14156_103	ESTNV_14156_103
ESTNV_14184_238
ESTNV_14208_491	ESTNV_14208_491
ESTNV_14228_441
ESTNV_14268_378	ESTNV_14268_378
ESTNV_14277_249
ESTNV_14294_67	ESTNV_14294_67
ESTNV_14301_309	ESTNV_14301_309
ESTNV_14302_496
ESTNV_14309_648	ESTNV_14309_648
ESTNV_14325_908	ESTNV_14325_908
ESTNV_14352_113
ESTNV_14352_234	ESTNV_14352_234
ESTNV_14362_405
ESTNV_14373_426
ESTNV_14434_258
ESTNV_14437_168	ESTNV_14437_168
ESTNV_14437_304
ESTNV_14437_471
ESTNV_14438_995
ESTNV_14441_276
ESTNV_14461_626
ESTNV_14462_400
ESTNV_14470_1200
ESTNV_14474_800
ESTNV_14510_313	ESTNV_14510_313
ESTNV_14611_309
ESTNV_14646_717
ESTNV_14658_368
ESTNV_14724_341
ESTNV_14745_283	ESTNV_14745_283
ESTNV_14750_207	ESTNV_14750_207
ESTNV_14750_92	ESTNV_14750_92
ESTNV_14764_458	ESTNV_14764_458
ESTNV_14766_1047
ESTNV_14788_787
ESTNV_14797_555
ESTNV_14833_423	ESTNV_14833_423
ESTNV_14919_192
ESTNV_14928_221
ESTNV_14962_139
ESTNV_14967_182	ESTNV_14967_182
ESTNV_14975_288
ESTNV_14993_424
ESTNV_15037_70	ESTNV_15037_70
ESTNV_15075_233
ESTNV_15088_181	ESTNV_15088_181
ESTNV_15106_430
ESTNV_15113_119	ESTNV_15113_119
ESTNV_15175_311	ESTNV_15175_311
ESTNV_15200_457
ESTNV_15222_235
ESTNV_15243_422	ESTNV_15243_422
ESTNV_15248_422	ESTNV_15248_422
ESTNV_15285_387	ESTNV_15285_387
ESTNV_15306_77	ESTNV_15306_77
ESTNV_15333_218
ESTNV_15345_85
ESTNV_15364_328
ESTNV_15669_74
ESTNV_15724_257
ESTNV_15733_158
ESTNV_15737_390
ESTNV_15778_352
ESTNV_15782_513
ESTNV_15783_204	ESTNV_15783_204
ESTNV_15831_94	ESTNV_15831_94
ESTNV_15878_112
ESTNV_15891_902	ESTNV_15891_902
ESTNV_15919_276
ESTNV_15940_396
ESTNV_15958_472	ESTNV_15958_472
ESTNV_16042_143	ESTNV_16042_143
ESTNV_16050_508
ESTNV_16068_255
ESTNV_16073_100	ESTNV_16073_100
ESTNV_16085_124
ESTNV_16101_83
ESTNV_16102_259	ESTNV_16102_259
ESTNV_16145_162	ESTNV_16145_162
ESTNV_16147_253
ESTNV_16158_234
ESTNV_16174_211	ESTNV_16174_211
ESTNV_16215_319
ESTNV_16224_302	ESTNV_16224_302
ESTNV_16237_331	ESTNV_16237_331
ESTNV_16294_342
ESTNV_16297_289
ESTNV_16328_203
ESTNV_16328_377	ESTNV_16328_377
ESTNV_16330_216
ESTNV_16335_449	ESTNV_16335_449
ESTNV_16362_514
ESTNV_16368_329
ESTNV_16370_72	ESTNV_16370_72
ESTNV_16379_73
ESTNV_16380_81	ESTNV_16380_81
ESTNV_16389_148
ESTNV_16423_173	ESTNV_16423_173
ESTNV_16430_338
ESTNV_16433_460
ESTNV_16485_143	ESTNV_16485_143
ESTNV_16510_405
ESTNV_16524_81	ESTNV_16524_81
ESTNV_16555_312	ESTNV_16555_312
ESTNV_16605_226	ESTNV_16605_226
ESTNV_16613_137	ESTNV_16613_137
ESTNV_16614_622	ESTNV_16614_622
ESTNV_16632_120	ESTNV_16632_120
ESTNV_16649_112
ESTNV_16657_595	ESTNV_16657_595
ESTNV_16726_187
ESTNV_16742_313	ESTNV_16742_313
ESTNV_16766_113	ESTNV_16766_113
ESTNV_16766_463
ESTNV_16767_308
ESTNV_16795_347
ESTNV_16802_58
ESTNV_16810_167	ESTNV_16810_167
ESTNV_16881_568
ESTNV_16893_116
ESTNV_16920_73
ESTNV_16938_266
ESTNV_16953_371	ESTNV_16953_371
ESTNV_17004_209
ESTNV_17023_584	ESTNV_17023_584
ESTNV_17074_953	ESTNV_17074_953
ESTNV_17091_204	ESTNV_17091_204
ESTNV_17115_120	ESTNV_17115_120
ESTNV_17115_465
ESTNV_17126_935	ESTNV_17126_935
ESTNV_17143_182
ESTNV_17145_126
ESTNV_17155_179
ESTNV_17155_300
ESTNV_17157_615	ESTNV_17157_615
ESTNV_17159_406
ESTNV_17211_244	ESTNV_17211_244
ESTNV_17211_413	ESTNV_17211_413
ESTNV_17240_159
ESTNV_17246_90	ESTNV_17246_90
ESTNV_17256_501
ESTNV_17300_490
ESTNV_17312_238
ESTNV_17382_939
ESTNV_17407_350
ESTNV_17416_300
ESTNV_17417_269
ESTNV_17417_451	ESTNV_17417_451
ESTNV_17428_389	ESTNV_17428_389
ESTNV_17428_621
ESTNV_17447_230	ESTNV_17447_230
ESTNV_17458_349
ESTNV_17522_1109
ESTNV_17527_71	ESTNV_17527_71
ESTNV_17529_206
ESTNV_17546_390
ESTNV_17555_272
ESTNV_17555_58
ESTNV_17569_1158
ESTNV_17600_78	ESTNV_17600_78
ESTNV_17646_418
ESTNV_17647_210	ESTNV_17647_210
ESTNV_17652_296
ESTNV_17668_287	ESTNV_17668_287
ESTNV_17673_576
ESTNV_17696_233
ESTNV_17711_100
ESTNV_17752_275
ESTNV_17775_207	ESTNV_17775_207
ESTNV_17779_921
ESTNV_17790_335	ESTNV_17790_335
ESTNV_17808_346
ESTNV_17837_103	ESTNV_17837_103
ESTNV_17839_266
ESTNV_17854_865
ESTNV_17865_623
ESTNV_17878_490
ESTNV_17881_371	ESTNV_17881_371
ESTNV_17905_657	ESTNV_17905_657
ESTNV_17907_361
ESTNV_17913_82
ESTNV_17971_195
ESTNV_18010_624	ESTNV_18010_624
ESTNV_18028_453
ESTNV_18055_336
ESTNV_18081_243
ESTNV_18083_652
ESTNV_18093_348	ESTNV_18093_348
ESTNV_18109_158
ESTNV_18110_100
ESTNV_18125_261
ESTNV_18148_56
ESTNV_18184_473
ESTNV_18264_285	ESTNV_18264_285
ESTNV_18264_90	ESTNV_18264_90
ESTNV_18279_226
ESTNV_18280_63
ESTNV_18292_276
ESTNV_18304_352
ESTNV_18335_190
ESTNV_18342_286
ESTNV_18427_532
ESTNV_18435_413
ESTNV_18445_370
ESTNV_18458_404	ESTNV_18458_404
ESTNV_18499_381
ESTNV_18554_407	ESTNV_18554_407
ESTNV_18590_145
ESTNV_18603_371	ESTNV_18603_371
ESTNV_18606_391	ESTNV_18606_391
ESTNV_18677_228
ESTNV_18696_207	ESTNV_18696_207
ESTNV_18697_306	ESTNV_18697_306
ESTNV_18726_377
ESTNV_18845_447
ESTNV_18885_406
ESTNV_18929_175
ESTNV_18934_286
ESTNV_18966_598
ESTNV_18990_185
ESTNV_18996_623	ESTNV_18996_623
ESTNV_19014_367
ESTNV_19054_684
ESTNV_19071_323
ESTNV_19071_457	ESTNV_19071_457
ESTNV_19126_343
ESTNV_19151_456
ESTNV_19179_474
ESTNV_19195_134	ESTNV_19195_134
ESTNV_19210_123
ESTNV_19222_481
ESTNV_19226_623
ESTNV_19229_248
ESTNV_19288_484
ESTNV_19300_649
ESTNV_19311_60
ESTNV_19324_601
ESTNV_19325_389
ESTNV_19333_75
ESTNV_19356_424
ESTNV_19416_387	ESTNV_19416_387
ESTNV_19422_375
ESTNV_19427_106	ESTNV_19427_106
ESTNV_19526_405
ESTNV_19528_523
ESTNV_19531_204	ESTNV_19531_204
ESTNV_19532_498
ESTNV_19560_73	ESTNV_19560_73
ESTNV_19577_225
ESTNV_19603_227
ESTNV_19605_194
ESTNV_19627_365	ESTNV_19627_365
ESTNV_19630_190
ESTNV_19653_283	ESTNV_19653_283
ESTNV_19668_192
ESTNV_19679_231
ESTNV_19681_156
ESTNV_19726_84
ESTNV_19750_154	ESTNV_19750_154
ESTNV_19820_181	ESTNV_19820_181
ESTNV_19829_509	ESTNV_19829_509
ESTNV_19859_163
ESTNV_19861_125	ESTNV_19861_125
ESTNV_19887_58
ESTNV_19942_571
ESTNV_19945_340
ESTNV_19946_678
ESTNV_19976_446
ESTNV_19996_365	ESTNV_19996_365
ESTNV_20011_185
ESTNV_20063_428
ESTNV_20074_309
ESTNV_20098_519	ESTNV_20098_519
ESTNV_20137_164
ESTNV_20137_59
ESTNV_20141_141	ESTNV_20141_141
ESTNV_20148_301
ESTNV_20180_573	ESTNV_20180_573
ESTNV_20184_180
ESTNV_20185_348
ESTNV_20212_112	ESTNV_20212_112
ESTNV_20212_503
ESTNV_20218_62	ESTNV_20218_62
ESTNV_20221_357
ESTNV_20230_453
ESTNV_20306_242
ESTNV_20306_378	ESTNV_20306_378
ESTNV_20415_330
ESTNV_20430_540
ESTNV_20504_598
ESTNV_20517_300
ESTNV_20525_311	ESTNV_20525_311
ESTNV_20546_277	ESTNV_20546_277
ESTNV_20565_254	ESTNV_20565_254
ESTNV_20578_223	ESTNV_20578_223
ESTNV_20578_482	ESTNV_20578_482
ESTNV_20580_347
ESTNV_20585_61
ESTNV_20594_1113	ESTNV_20594_1113
ESTNV_20609_402
ESTNV_20616_78	ESTNV_20616_78
ESTNV_20647_245	ESTNV_20647_245
ESTNV_20648_572
ESTNV_20667_551	ESTNV_20667_551
ESTNV_20686_640
ESTNV_20700_631	ESTNV_20700_631
ESTNV_20709_1029
ESTNV_20769_335
ESTNV_20842_368
ESTNV_20849_519
ESTNV_20898_236
ESTNV_20950_584
ESTNV_20987_534
ESTNV_21061_144
ESTNV_21061_494
ESTNV_21096_456
ESTNV_21129_194	ESTNV_21129_194
ESTNV_21160_624
ESTNV_21177_366	ESTNV_21177_366
ESTNV_21177_562	ESTNV_21177_562
ESTNV_21220_218	ESTNV_21220_218
ESTNV_21223_122	ESTNV_21223_122
ESTNV_21225_332
ESTNV_21231_150
ESTNV_21232_236
ESTNV_21233_52
ESTNV_21240_231	ESTNV_21240_231
ESTNV_21259_337	ESTNV_21259_337
ESTNV_21305_483
ESTNV_21307_402	ESTNV_21307_402
ESTNV_21325_434
ESTNV_21344_300
ESTNV_21396_116	ESTNV_21396_116
ESTNV_21406_572
ESTNV_21458_360
ESTNV_21470_673
ESTNV_21489_151	ESTNV_21489_151
ESTNV_21510_288
ESTNV_21512_443
ESTNV_21539_653	ESTNV_21539_653
ESTNV_21567_154
ESTNV_21567_329
ESTNV_21615_362
ESTNV_21652_135
ESTNV_21652_275
ESTNV_21687_326
ESTNV_21694_208	ESTNV_21694_208
ESTNV_21706_680
ESTNV_21726_452
ESTNV_21769_219
ESTNV_21848_465	ESTNV_21848_465
ESTNV_21930_583	ESTNV_21930_583
ESTNV_22097_485	ESTNV_22097_485
ESTNV_22120_402
ESTNV_22127_265
ESTNV_22132_498
ESTNV_22138_242
ESTNV_22140_148
ESTNV_22141_114
ESTNV_22142_355
ESTNV_22142_90
ESTNV_22144_105
ESTNV_22145_132
ESTNV_22148_359
ESTNV_22155_249
ESTNV_22156_301
ESTNV_22156_444
ESTNV_22157_215
ESTNV_22158_110
ESTNV_22160_307
ESTNV_22168_414
ESTNV_22169_319
ESTNV_22173_309
ESTNV_22174_170
ESTNV_22249_490	ESTNV_22249_490
ESTNV_22263_293
ESTNV_22267_123	ESTNV_22267_123
ESTNV_22276_293
ESTNV_22297_283	ESTNV_22297_283
ESTNV_22297_524	ESTNV_22297_524
ESTNV_22306_141	ESTNV_22306_141
ESTNV_22306_401
ESTNV_22307_220
ESTNV_22313_965
ESTNV_22319_435	ESTNV_22319_435
ESTNV_22321_215	ESTNV_22321_215
ESTNV_22323_443	ESTNV_22323_443
ESTNV_22373_1007
ESTNV_22379_430	ESTNV_22379_430
ESTNV_22384_273
ESTNV_22385_241	ESTNV_22385_241
ESTNV_22388_362	ESTNV_22388_362
ESTNV_22389_613
ESTNV_22395_848	ESTNV_22395_848
ESTNV_22400_296
ESTNV_22400_494
ESTNV_22402_442
ESTNV_22405_619	ESTNV_22405_619
ESTNV_22405_737	ESTNV_22405_737
ESTNV_22407_388	ESTNV_22407_388
ESTNV_22413_376
ESTNV_22417_469	ESTNV_22417_469
ESTNV_22419_604	ESTNV_22419_604
ESTNV_22435_210	ESTNV_22435_210
ESTNV_22446_406	ESTNV_22446_406
ESTNV_22452_442	ESTNV_22452_442
ESTNV_22453_591
ESTNV_22473_118
ESTNV_22473_226
ESTNV_22473_403
ESTNV_22503_706
ESTNV_22507_568
ESTNV_22510_981	ESTNV_22510_981
ESTNV_22512_259	ESTNV_22512_259
ESTNV_22514_572
ESTNV_22521_350	ESTNV_22521_350
ESTNV_22533_296
ESTNV_22541_601
ESTNV_22542_217
ESTNV_22548_801
ESTNV_22552_495
ESTNV_22558_237	ESTNV_22558_237
ESTNV_22560_417	ESTNV_22560_417
ESTNV_22572_192
ESTNV_22580_1045	ESTNV_22580_1045
ESTNV_22580_805	ESTNV_22580_805
ESTNV_22580_922	ESTNV_22580_922
ESTNV_22591_320
ESTNV_22592_400	ESTNV_22592_400
ESTNV_22602_481	ESTNV_22602_481
ESTNV_22606_272	ESTNV_22606_272
ESTNV_22609_355	ESTNV_22609_355
ESTNV_22611_642	ESTNV_22611_642
ESTNV_22612_502
ESTNV_22620_267
ESTNV_22623_238	ESTNV_22623_238
ESTNV_22655_360
ESTNV_22661_681	ESTNV_22661_681
ESTNV_22676_595
ESTNV_22680_362
ESTNV_22690_855
ESTNV_22696_678	ESTNV_22696_678
ESTNV_22704_56
ESTNV_22711_748
ESTNV_22713_530
ESTNV_22724_444
ESTNV_22731_353	ESTNV_22731_353
ESTNV_22734_289	ESTNV_22734_289
ESTNV_22761_52	ESTNV_22761_52
ESTNV_22809_114
ESTNV_22829_341	ESTNV_22829_341
ESTNV_22839_509
ESTNV_22846_817
ESTNV_22849_523
ESTNV_22852_670
ESTNV_22856_1036
ESTNV_22894_922	ESTNV_22894_922
ESTNV_22897_531
ESTNV_22917_549	ESTNV_22917_549
ESTNV_22938_366	ESTNV_22938_366
ESTNV_22946_329
ESTNV_22983_475	ESTNV_22983_475
ESTNV_22986_1059	ESTNV_22986_1059
ESTNV_22997_260	ESTNV_22997_260
ESTNV_23010_370
ESTNV_23011_451
ESTNV_23014_443
ESTNV_23022_148
ESTNV_23076_260
ESTNV_23083_64	ESTNV_23083_64
ESTNV_23098_128	ESTNV_23098_128
ESTNV_23136_481	ESTNV_23136_481
ESTNV_23143_857
ESTNV_23148_260
ESTNV_23182_326	ESTNV_23182_326
ESTNV_23199_357
ESTNV_23201_173
ESTNV_23208_277
ESTNV_23230_218	ESTNV_23230_218
ESTNV_23264_209
ESTNV_23281_608	ESTNV_23281_608
ESTNV_23285_157	ESTNV_23285_157
ESTNV_23294_261
ESTNV_23296_180	ESTNV_23296_180
ESTNV_23299_788
ESTNV_23306_286
ESTNV_23307_818
ESTNV_23321_288
ESTNV_23324_52
ESTNV_23327_100
ESTNV_23329_385
ESTNV_23334_1153
ESTNV_23337_437	ESTNV_23337_437
ESTNV_23338_93	ESTNV_23338_93
ESTNV_23341_566
ESTNV_23345_344
ESTNV_23346_206
ESTNV_23370_212
ESTNV_23374_172
ESTNV_23379_190
ESTNV_23382_236	ESTNV_23382_236
ESTNV_23383_388	ESTNV_23383_388
ESTNV_23390_339	ESTNV_23390_339
ESTNV_23393_368
ESTNV_23397_275
ESTNV_23406_304	ESTNV_23406_304
ESTNV_23424_434
ESTNV_23431_381	ESTNV_23431_381
ESTNV_23446_534	ESTNV_23446_534
ESTNV_23453_511	ESTNV_23453_511
ESTNV_23454_358	ESTNV_23454_358
ESTNV_23459_361
ESTNV_23463_496	ESTNV_23463_496
ESTNV_23464_335	ESTNV_23464_335
ESTNV_23466_209
ESTNV_23472_194	ESTNV_23472_194
ESTNV_23475_258
ESTNV_23481_173	ESTNV_23481_173
ESTNV_23515_266	ESTNV_23515_266
ESTNV_23521_391
ESTNV_23522_325
ESTNV_23526_412	ESTNV_23526_412
ESTNV_23526_563
ESTNV_23531_462	ESTNV_23531_462
ESTNV_23542_174
ESTNV_23544_330	ESTNV_23544_330
ESTNV_23548_451	ESTNV_23548_451
ESTNV_23548_82	ESTNV_23548_82
ESTNV_23551_596	ESTNV_23551_596
ESTNV_23557_1342	ESTNV_23557_1342
ESTNV_23559_399	ESTNV_23559_399
ESTNV_23559_573	ESTNV_23559_573
ESTNV_23562_420	ESTNV_23562_420
ESTNV_23569_406
ESTNV_23575_468
ESTNV_23579_537
ESTNV_23580_687	ESTNV_23580_687
ESTNV_23587_307	ESTNV_23587_307
ESTNV_23587_633
ESTNV_23604_249	ESTNV_23604_249
ESTNV_23622_155	ESTNV_23622_155
ESTNV_23627_165	ESTNV_23627_165
ESTNV_23647_219
ESTNV_23675_228	ESTNV_23675_228
ESTNV_23682_716
ESTNV_23683_596	ESTNV_23683_596
ESTNV_23699_277
ESTNV_23699_476
ESTNV_23700_112
ESTNV_23703_531	ESTNV_23703_531
ESTNV_23705_128	ESTNV_23705_128
ESTNV_23711_205	ESTNV_23711_205
ESTNV_23712_244	ESTNV_23712_244
ESTNV_23712_347	ESTNV_23712_347
ESTNV_23712_467	ESTNV_23712_467
ESTNV_23717_863
ESTNV_23733_573
ESTNV_23738_851
ESTNV_23739_381	ESTNV_23739_381
ESTNV_23742_349	ESTNV_23742_349
ESTNV_23771_422
ESTNV_23774_155
ESTNV_23778_336
ESTNV_23780_358	ESTNV_23780_358
ESTNV_23790_145	ESTNV_23790_145
ESTNV_23791_529	ESTNV_23791_529
ESTNV_23844_447
ESTNV_23849_495
ESTNV_23854_167
ESTNV_23854_316
ESTNV_23861_220	ESTNV_23861_220
ESTNV_23868_430
ESTNV_23873_81
ESTNV_23885_150
ESTNV_23899_245	ESTNV_23899_245
ESTNV_23904_114
ESTNV_23914_404	ESTNV_23914_404
ESTNV_23923_977
ESTNV_23928_556
ESTNV_23935_131
ESTNV_23946_297	ESTNV_23946_297
ESTNV_23961_351
ESTNV_23961_476
ESTNV_23975_174
ESTNV_23983_141	ESTNV_23983_141
ESTNV_23983_288	ESTNV_23983_288
ESTNV_23984_96
ESTNV_23992_298
ESTNV_23996_351	ESTNV_23996_351
ESTNV_23998_298
ESTNV_24004_146	ESTNV_24004_146
ESTNV_24005_495	ESTNV_24005_495
ESTNV_24007_371
ESTNV_24018_491
ESTNV_24038_239
ESTNV_24040_436
ESTNV_24043_174
ESTNV_24073_395	ESTNV_24073_395
ESTNV_24077_66	ESTNV_24077_66
ESTNV_24083_379	ESTNV_24083_379
ESTNV_24087_555
ESTNV_24088_102
ESTNV_24093_634
ESTNV_24101_788
ESTNV_24103_740
ESTNV_24131_116	ESTNV_24131_116
ESTNV_24132_394	ESTNV_24132_394
ESTNV_24143_342
ESTNV_24147_665
ESTNV_24151_60
ESTNV_24164_317
ESTNV_24170_237	ESTNV_24170_237
ESTNV_24177_669
ESTNV_24187_332
ESTNV_24215_123
ESTNV_24215_410	ESTNV_24215_410
ESTNV_24220_579
ESTNV_24222_162	ESTNV_24222_162
ESTNV_24230_178
ESTNV_24233_241	ESTNV_24233_241
ESTNV_24241_102	ESTNV_24241_102
ESTNV_24247_224
ESTNV_24248_167
ESTNV_24254_700
ESTNV_24259_159
ESTNV_24262_383
ESTNV_24273_201
ESTNV_24273_507
ESTNV_24283_126	ESTNV_24283_126
ESTNV_24285_397
ESTNV_24287_329	ESTNV_24287_329
ESTNV_24289_482
ESTNV_24299_137
ESTNV_24316_525
ESTNV_24320_232	ESTNV_24320_232
ESTNV_24328_248
ESTNV_24330_103
ESTNV_24339_428
ESTNV_24363_306	ESTNV_24363_306
ESTNV_24373_965
ESTNV_24376_271	ESTNV_24376_271
ESTNV_24377_1092
ESTNV_24377_415
ESTNV_24379_241
ESTNV_24398_743	ESTNV_24398_743
ESTNV_24403_244
ESTNV_24404_957	ESTNV_24404_957
ESTNV_24418_355
ESTNV_24432_293
ESTNV_24432_409	ESTNV_24432_409
ESTNV_24435_415
ESTNV_24446_438
ESTNV_24451_635
ESTNV_24481_363
ESTNV_24488_438
ESTNV_24488_611
ESTNV_24496_456	ESTNV_24496_456
ESTNV_24501_112
ESTNV_24505_142	ESTNV_24505_142
ESTNV_24515_297	ESTNV_24515_297
ESTNV_24550_167	ESTNV_24550_167
ESTNV_24560_189
ESTNV_24561_296	ESTNV_24561_296
ESTNV_24564_504	ESTNV_24564_504
ESTNV_24566_104
ESTNV_24568_291	ESTNV_24568_291
ESTNV_24573_806	ESTNV_24573_806
ESTNV_24581_92
ESTNV_24589_130
ESTNV_24589_306
ESTNV_24590_55	ESTNV_24590_55
ESTNV_24597_365
ESTNV_24613_246	ESTNV_24613_246
ESTNV_24626_591
ESTNV_24629_536
ESTNV_24638_210
ESTNV_24647_964
ESTNV_24648_258
ESTNV_24649_167
ESTNV_24653_499
ESTNV_24658_609
ESTNV_24660_352	ESTNV_24660_352
ESTNV_24665_212
ESTNV_24665_400
ESTNV_24681_302	ESTNV_24681_302
ESTNV_24694_782
ESTNV_24697_150
ESTNV_24742_51
ESTNV_24743_250
ESTNV_24744_803
ESTNV_24745_98
ESTNV_24750_367
ESTNV_24752_295	ESTNV_24752_295
ESTNV_24753_264
ESTNV_24755_531
ESTNV_24758_536
ESTNV_24767_111
ESTNV_24780_461	ESTNV_24780_461
ESTNV_24797_128	ESTNV_24797_128
ESTNV_24811_397
ESTNV_24819_592	ESTNV_24819_592
ESTNV_24825_532	ESTNV_24825_532
ESTNV_24829_748
ESTNV_24834_242	ESTNV_24834_242
ESTNV_24835_326
ESTNV_24844_716
ESTNV_24845_216
ESTNV_24855_570
ESTNV_24857_790	ESTNV_24857_790
ESTNV_24864_600	ESTNV_24864_600
ESTNV_24873_670
ESTNV_24873_94	ESTNV_24873_94
ESTNV_24886_209
ESTNV_24887_560
ESTNV_24907_628	ESTNV_24907_628
ESTNV_24909_112
ESTNV_24924_468	ESTNV_24924_468
ESTNV_24938_204
ESTNV_24938_322
ESTNV_24944_532
ESTNV_24944_858
ESTNV_24949_327
ESTNV_24962_278	ESTNV_24962_278
ESTNV_24988_612
ESTNV_24990_397
ESTNV_24999_794	ESTNV_24999_794
ESTNV_25000_597	ESTNV_25000_597
ESTNV_25009_426
ESTNV_25020_891	ESTNV_25020_891
ESTNV_25034_1050
ESTNV_25034_553
ESTNV_25036_120
ESTNV_25037_85
ESTNV_25043_92	ESTNV_25043_92
ESTNV_25059_547
ESTNV_25061_157	ESTNV_25061_157
ESTNV_25062_83
ESTNV_25066_386	ESTNV_25066_386
ESTNV_25072_464
ESTNV_25084_208
ESTNV_25096_184
ESTNV_25101_301
ESTNV_25102_649
ESTNV_25111_234
ESTNV_25113_1234	ESTNV_25113_1234
ESTNV_25118_383
ESTNV_25120_467
ESTNV_25123_537
ESTNV_25127_174	ESTNV_25127_174
ESTNV_25149_177
ESTNV_25151_572
ESTNV_25167_258
ESTNV_25173_344	ESTNV_25173_344
ESTNV_25174_195	ESTNV_25174_195
ESTNV_25174_579	ESTNV_25174_579
ESTNV_25175_634
ESTNV_25177_887
ESTNV_25179_575
ESTNV_25199_261	ESTNV_25199_261
ESTNV_25207_614	ESTNV_25207_614
ESTNV_25233_144
ESTNV_25235_465
ESTNV_25241_234
ESTNV_25241_417
ESTNV_25249_190
ESTNV_25249_67
ESTNV_25255_278
ESTNV_25266_624
ESTNV_25284_224
ESTNV_25284_887
ESTNV_25285_698
ESTNV_25298_178
ESTNV_25303_386
ESTNV_25304_219
ESTNV_25304_59
ESTNV_25321_192	ESTNV_25321_192
ESTNV_25326_290
ESTNV_25331_540
ESTNV_25367_565	ESTNV_25367_565
ESTNV_25369_514
ESTNV_25373_1311
ESTNV_25380_185	ESTNV_25380_185
ESTNV_25380_76
ESTNV_25385_403
ESTNV_25387_172
ESTNV_25391_343
ESTNV_25398_289	ESTNV_25398_289
ESTNV_25399_259	ESTNV_25399_259
ESTNV_25405_718
ESTNV_25423_263
ESTNV_25425_253
ESTNV_25431_627	ESTNV_25431_627
ESTNV_25442_538	ESTNV_25442_538
ESTNV_25443_600	ESTNV_25443_600
ESTNV_25473_108
ESTNV_25477_135	ESTNV_25477_135
ESTNV_25490_333
ESTNV_25502_135
ESTNV_25507_292
ESTNV_25508_463
ESTNV_25511_539	ESTNV_25511_539
ESTNV_25525_410	ESTNV_25525_410
ESTNV_25532_180
ESTNV_25534_679
ESTNV_25536_384
ESTNV_25537_258	ESTNV_25537_258
ESTNV_25560_280	ESTNV_25560_280
ESTNV_25560_563
ESTNV_25571_189
ESTNV_25574_474
ESTNV_25579_310
ESTNV_25601_615	ESTNV_25601_615
ESTNV_25617_656
ESTNV_25623_58
ESTNV_25629_515
ESTNV_25635_721
ESTNV_25641_253	ESTNV_25641_253
ESTNV_25664_720
ESTNV_25685_546	ESTNV_25685_546
ESTNV_25689_424	ESTNV_25689_424
ESTNV_25698_477
ESTNV_25716_220
ESTNV_25746_566
ESTNV_25749_195	ESTNV_25749_195
ESTNV_25771_419	ESTNV_25771_419
ESTNV_25777_583
ESTNV_25780_520	ESTNV_25780_520
ESTNV_25783_178
ESTNV_25790_657	ESTNV_25790_657
ESTNV_25792_446	ESTNV_25792_446
ESTNV_25792_698	ESTNV_25792_698
ESTNV_25799_407	ESTNV_25799_407
ESTNV_25832_640
ESTNV_25849_151	ESTNV_25849_151
ESTNV_25867_164	ESTNV_25867_164
ESTNV_25867_356
ESTNV_25867_653
ESTNV_25880_281
ESTNV_25889_239	ESTNV_25889_239
ESTNV_25889_486
ESTNV_25891_245	ESTNV_25891_245
ESTNV_25894_343
ESTNV_25896_1002
ESTNV_25904_265
ESTNV_25906_884
ESTNV_25906_998	ESTNV_25906_998
ESTNV_25909_309
ESTNV_25911_459
ESTNV_25915_492
ESTNV_25919_128	ESTNV_25919_128
ESTNV_25923_843	ESTNV_25923_843
ESTNV_25934_346
ESTNV_25936_246
ESTNV_25939_630
ESTNV_25940_236
ESTNV_25949_592
ESTNV_25950_262	ESTNV_25950_262
ESTNV_25962_1153	ESTNV_25962_1153
ESTNV_25963_797
ESTNV_25964_603	ESTNV_25964_603
ESTNV_25965_274
ESTNV_25974_66
ESTNV_25979_226
ESTNV_25980_314
ESTNV_25989_251
ESTNV_26005_518
ESTNV_26007_570	ESTNV_26007_570
ESTNV_26008_459	ESTNV_26008_459
ESTNV_26016_108
ESTNV_26019_72	ESTNV_26019_72
ESTNV_26033_1130	ESTNV_26033_1130
ESTNV_26035_281
ESTNV_26042_483
ESTNV_26084_239
ESTNV_26088_606	ESTNV_26088_606
ESTNV_26099_246
ESTNV_26104_360
ESTNV_26105_313	ESTNV_26105_313
ESTNV_26109_570
ESTNV_26114_411
ESTNV_26116_392
ESTNV_26125_188	ESTNV_26125_188
ESTNV_26131_308
ESTNV_26132_641
ESTNV_26139_802
ESTNV_26146_517
ESTNV_26156_160
ESTNV_26157_176
ESTNV_26189_862
ESTNV_26202_169
ESTNV_26207_74
ESTNV_26210_55
ESTNV_26211_290
ESTNV_26215_150
ESTNV_26228_496	ESTNV_26228_496
ESTNV_26231_119
ESTNV_26234_112
ESTNV_26236_134	ESTNV_26236_134
ESTNV_26237_290	ESTNV_26237_290
ESTNV_26243_474
ESTNV_26244_172
ESTNV_26245_340
ESTNV_26246_710
ESTNV_26248_368
ESTNV_26253_704
ESTNV_26262_423
ESTNV_26262_564	ESTNV_26262_564
ESTNV_26264_139
ESTNV_26269_224
ESTNV_26269_82
ESTNV_26270_227
ESTNV_26288_874
ESTNV_26289_148
ESTNV_26292_634
ESTNV_26293_627
ESTNV_26300_252
ESTNV_26300_845
ESTNV_26305_160
ESTNV_26306_176
ESTNV_26306_372	ESTNV_26306_372
ESTNV_26319_834
ESTNV_26328_465
ESTNV_26329_424
ESTNV_26330_1071	ESTNV_26330_1071
ESTNV_26339_83
ESTNV_26340_886
ESTNV_26342_454	ESTNV_26342_454
ESTNV_26350_156	ESTNV_26350_156
ESTNV_26351_160
ESTNV_26351_292
ESTNV_26353_741
ESTNV_26354_896
ESTNV_26372_1495
ESTNV_26372_988
ESTNV_26375_143
ESTNV_26378_236
ESTNV_26387_499
ESTNV_26393_289
ESTNV_26402_575	ESTNV_26402_575
ESTNV_26406_203
ESTNV_26408_818
ESTNV_26431_424	ESTNV_26431_424
ESTNV_26437_1349	ESTNV_26437_1349
ESTNV_26441_1376	ESTNV_26441_1376
ESTNV_26441_575	ESTNV_26441_575
ESTNV_26441_893
ESTNV_26448_181
ESTNV_26449_112
ESTNV_26449_804
ESTNV_26452_754
ESTNV_26459_133	ESTNV_26459_133
ESTNV_26461_629
ESTNV_26466_321	ESTNV_26466_321
ESTNV_26466_539
ESTNV_26482_362
ESTNV_26482_509	ESTNV_26482_509
ESTNV_26484_573	ESTNV_26484_573
ESTNV_26487_583	ESTNV_26487_583
ESTNV_26500_356	ESTNV_26500_356
ESTNV_26510_633	ESTNV_26510_633
ESTNV_26527_270
ESTNV_26528_907
ESTNV_26530_612
ESTNV_26532_660	ESTNV_26532_660
ESTNV_26540_342
ESTNV_26544_1247	ESTNV_26544_1247
ESTNV_26550_335
ESTNV_26559_252
ESTNV_26560_789
ESTNV_26586_283
ESTNV_26598_515
ESTNV_26604_1103
ESTNV_26604_519
ESTNV_26606_1105
ESTNV_26609_222
ESTNV_26613_1280	ESTNV_26613_1280
ESTNV_26616_500	ESTNV_26616_500
ESTNV_26617_315
ESTNV_26619_201
ESTNV_26620_191
ESTNV_26621_493	ESTNV_26621_493
ESTNV_26622_320
ESTNV_26625_415
ESTNV_26625_543
ESTNV_26631_282
ESTNV_26633_350	ESTNV_26633_350
ESTNV_26637_105
ESTNV_26637_285	ESTNV_26637_285
ESTNV_26645_532
ESTNV_26648_379	ESTNV_26648_379
ESTNV_26650_383	ESTNV_26650_383
ESTNV_26654_393
ESTNV_26661_179
ESTNV_26663_838
ESTNV_26668_566
ESTNV_26671_385	ESTNV_26671_385
ESTNV_26676_559
ESTNV_26690_447
ESTNV_26705_614
ESTNV_26707_252
ESTNV_26708_223
ESTNV_26711_662
ESTNV_26713_261
ESTNV_26713_954
ESTNV_26715_338
ESTNV_26718_947	ESTNV_26718_947
ESTNV_26725_305
ESTNV_26732_532
ESTNV_26733_243
ESTNV_26737_550
ESTNV_26740_136
ESTNV_26746_302
ESTNV_26751_77	ESTNV_26751_77
ESTNV_26756_354
ESTNV_26758_619	ESTNV_26758_619
ESTNV_26758_937
ESTNV_26766_429
ESTNV_26767_545
ESTNV_26771_357	ESTNV_26771_357
ESTNV_26780_169
ESTNV_26787_1038	ESTNV_26787_1038
ESTNV_26798_211	ESTNV_26798_211
ESTNV_26800_165
ESTNV_26803_666
ESTNV_26812_369	ESTNV_26812_369
ESTNV_26812_629	ESTNV_26812_629
ESTNV_26816_494
ESTNV_26820_349
ESTNV_26821_270	ESTNV_26821_270
ESTNV_26822_116
ESTNV_26827_289	ESTNV_26827_289
ESTNV_26827_412	ESTNV_26827_412
ESTNV_26829_349
ESTNV_26830_470
ESTNV_26843_210
ESTNV_26845_171
ESTNV_26864_280	ESTNV_26864_280
ESTNV_26872_286
ESTNV_26873_901	ESTNV_26873_901
ESTNV_26881_400	ESTNV_26881_400
ESTNV_26891_685
ESTNV_26894_524	ESTNV_26894_524
ESTNV_26896_301
ESTNV_26901_466
ESTNV_26902_100
ESTNV_26918_325
ESTNV_26923_341
ESTNV_26931_725
ESTNV_26933_746
ESTNV_26941_493
ESTNV_26943_345
ESTNV_26953_267
ESTNV_26953_522	ESTNV_26953_522
ESTNV_26961_449
ESTNV_26962_1046	ESTNV_26962_1046
ESTNV_26964_592	ESTNV_26964_592
ESTNV_26964_711
ESTNV_26965_431
ESTNV_26967_1076
ESTNV_26970_232
ESTNV_26970_59	ESTNV_26970_59
ESTNV_26976_517
ESTNV_26979_270	ESTNV_26979_270
ESTNV_26986_227
ESTNV_26990_130
ESTNV_26990_951
ESTNV_26991_418
ESTNV_26994_314	ESTNV_26994_314
ESTNV_26999_214	ESTNV_26999_214
ESTNV_27000_1203
ESTNV_27006_689
ESTNV_27008_165
ESTNV_27010_285
ESTNV_27010_608
ESTNV_27011_98
ESTNV_27013_179
ESTNV_27013_371
ESTNV_27013_582
ESTNV_27014_209	ESTNV_27014_209
ESTNV_27018_53
ESTNV_27022_449
ESTNV_27024_760
ESTNV_27038_128
ESTNV_27042_601	ESTNV_27042_601
ESTNV_27042_831
ESTNV_27047_444
ESTNV_27052_377	ESTNV_27052_377
ESTNV_27060_760
ESTNV_27061_479
ESTNV_27062_262
ESTNV_27066_1033	ESTNV_27066_1033
ESTNV_27066_876	ESTNV_27066_876
ESTNV_27067_298
ESTNV_27067_554
ESTNV_27069_301	ESTNV_27069_301
ESTNV_27072_345
ESTNV_27081_431	ESTNV_27081_431
ESTNV_27085_88
ESTNV_27092_253	ESTNV_27092_253
ESTNV_27094_533	ESTNV_27094_533
ESTNV_27100_279
ESTNV_27109_438	ESTNV_27109_438
ESTNV_27113_167
ESTNV_27117_699
ESTNV_27124_316
ESTNV_27136_500
ESTNV_27138_262
ESTNV_27149_420	ESTNV_27149_420
ESTNV_27153_452
ESTNV_27162_410
ESTNV_27164_97	ESTNV_27164_97
ESTNV_27167_429
ESTNV_27182_609	ESTNV_27182_609
ESTNV_27183_516	ESTNV_27183_516
ESTNV_27203_117
ESTNV_27203_692
ESTNV_27211_160	ESTNV_27211_160
ESTNV_27219_331	ESTNV_27219_331
ESTNV_27233_610
ESTNV_27237_290	ESTNV_27237_290
ESTNV_27242_211	ESTNV_27242_211
ESTNV_27243_587
ESTNV_27248_1028
ESTNV_27253_462
ESTNV_27255_482
ESTNV_27262_178	ESTNV_27262_178
ESTNV_27263_270
ESTNV_27266_268	ESTNV_27266_268
ESTNV_27266_390	ESTNV_27266_390
ESTNV_27268_252
ESTNV_27268_490	ESTNV_27268_490
ESTNV_27279_197
ESTNV_27280_539	ESTNV_27280_539
ESTNV_27285_777
ESTNV_27288_587
ESTNV_27292_283
ESTNV_27294_414	ESTNV_27294_414
ESTNV_27296_940
ESTNV_27303_343
ESTNV_27318_155
ESTNV_27323_159	ESTNV_27323_159
ESTNV_27326_598
ESTNV_27329_303
ESTNV_27329_445
ESTNV_27336_508	ESTNV_27336_508
ESTNV_27342_254	ESTNV_27342_254
ESTNV_27348_132
ESTNV_27350_203
ESTNV_27356_154	ESTNV_27356_154
ESTNV_27356_318	ESTNV_27356_318
ESTNV_27361_94	ESTNV_27361_94
ESTNV_27363_400
ESTNV_27366_560
ESTNV_27376_346	ESTNV_27376_346
ESTNV_27382_258
ESTNV_27382_361
ESTNV_27392_422	ESTNV_27392_422
ESTNV_27397_486
ESTNV_27399_207
ESTNV_27405_172
ESTNV_27407_89
ESTNV_27411_289	ESTNV_27411_289
ESTNV_27412_988
ESTNV_27413_1015	ESTNV_27413_1015
ESTNV_27414_224	ESTNV_27414_224
ESTNV_27423_1033	ESTNV_27423_1033
ESTNV_27427_619
ESTNV_27431_454	ESTNV_27431_454
ESTNV_27436_1001
ESTNV_27437_1281	ESTNV_27437_1281
ESTNV_27441_834
ESTNV_27444_1104	ESTNV_27444_1104
ESTNV_27446_341	ESTNV_27446_341
ESTNV_27459_457
ESTNV_27461_1163	ESTNV_27461_1163
ESTNV_27467_282	ESTNV_27467_282
ESTNV_27468_256
ESTNV_27471_81	ESTNV_27471_81
ESTNV_27489_575
ESTNV_27492_1324	ESTNV_27492_1324
ESTNV_27493_470
ESTNV_27494_1434
ESTNV_27500_220
ESTNV_27501_1122	ESTNV_27501_1122
ESTNV_27515_1066
ESTNV_27520_353	ESTNV_27520_353
ESTNV_27528_1022	ESTNV_27528_1022
ESTNV_27534_633
ESTNV_27538_594	ESTNV_27538_594
ESTNV_27544_95	ESTNV_27544_95
ESTNV_27553_460
ESTNV_27556_185
ESTNV_27556_379	ESTNV_27556_379
ESTNV_27565_389
ESTNV_27571_558	ESTNV_27571_558
ESTNV_27572_273	ESTNV_27572_273
ESTNV_27582_238
ESTNV_27594_332
ESTNV_27602_375
ESTNV_27610_417
ESTNV_27614_300	ESTNV_27614_300
ESTNV_27616_150	ESTNV_27616_150
ESTNV_27617_328
ESTNV_27620_622	ESTNV_27620_622
ESTNV_27626_515
ESTNV_27629_290
ESTNV_27631_327
ESTNV_27632_809
ESTNV_27644_242
ESTNV_27646_301
ESTNV_27648_141	ESTNV_27648_141
ESTNV_27649_411
ESTNV_27649_512	ESTNV_27649_512
ESTNV_27652_527	ESTNV_27652_527
ESTNV_27656_399
ESTNV_27660_519
ESTNV_27662_616
ESTNV_27663_420
ESTNV_27670_478	ESTNV_27670_478
ESTNV_27671_552
ESTNV_27676_348
ESTNV_27683_877
ESTNV_27684_934
ESTNV_27690_1210
ESTNV_27695_278
ESTNV_27698_400
ESTNV_27699_455
ESTNV_27714_297
ESTNV_27722_131
ESTNV_27723_1409	ESTNV_27723_1409
ESTNV_27727_108	ESTNV_27727_108
ESTNV_27729_435	ESTNV_27729_435
ESTNV_27731_62	ESTNV_27731_62
ESTNV_27736_308	ESTNV_27736_308
ESTNV_27741_379	ESTNV_27741_379
ESTNV_27742_594
ESTNV_27743_601
ESTNV_27748_1036
ESTNV_27749_704
ESTNV_27750_593
ESTNV_27759_1199
ESTNV_27778_1345
ESTNV_27778_639
ESTNV_27780_352	ESTNV_27780_352
ESTNV_27781_495
ESTNV_27784_238
ESTNV_27784_522	ESTNV_27784_522
ESTNV_27795_301	ESTNV_27795_301
ESTNV_27802_229	ESTNV_27802_229
ESTNV_27803_242	ESTNV_27803_242
ESTNV_27806_334
ESTNV_27810_680
ESTNV_27814_372
ESTNV_27821_1075
ESTNV_27822_447
ESTNV_27829_517
ESTNV_27830_551
ESTNV_27833_436
ESTNV_27839_414	ESTNV_27839_414
ESTNV_27839_966
ESTNV_27843_472
ESTNV_27851_583	ESTNV_27851_583
ESTNV_27865_156
ESTNV_27868_631
ESTNV_27883_555
ESTNV_27883_858	ESTNV_27883_858
ESTNV_27886_813
ESTNV_27887_69
ESTNV_27892_178	ESTNV_27892_178
ESTNV_27896_182
ESTNV_27898_719	ESTNV_27898_719
ESTNV_27903_408	ESTNV_27903_408
ESTNV_27909_426
ESTNV_27911_389
ESTNV_27922_1048
ESTNV_27925_445	ESTNV_27925_445
ESTNV_27933_1148	ESTNV_27933_1148
ESTNV_27934_387
ESTNV_27942_421
ESTNV_27944_196	ESTNV_27944_196
ESTNV_27944_574
ESTNV_27947_584
ESTNV_27947_709
ESTNV_27958_969
ESTNV_27963_673
ESTNV_27963_819
ESTNV_27975_71
ESTNV_27979_576
ESTNV_27980_274
ESTNV_27981_308	ESTNV_27981_308
ESTNV_27989_155
ESTNV_27994_319
ESTNV_27994_531
ESTNV_27995_898
ESTNV_28006_925
ESTNV_28010_139
ESTNV_28019_119
ESTNV_28028_558	ESTNV_28028_558
ESTNV_28029_552
ESTNV_28034_927	ESTNV_28034_927
ESTNV_28035_505
ESTNV_28041_498
ESTNV_28047_432
ESTNV_28049_192	ESTNV_28049_192
ESTNV_28052_478	ESTNV_28052_478
ESTNV_28052_855	ESTNV_28052_855
ESTNV_28059_635	ESTNV_28059_635
ESTNV_28059_831
ESTNV_28061_763	ESTNV_28061_763
ESTNV_28069_335
ESTNV_28071_471	ESTNV_28071_471
ESTNV_28074_836
ESTNV_28078_237
ESTNV_28091_146
ESTNV_28091_630
ESTNV_28097_293	ESTNV_28097_293
ESTNV_28099_1224
ESTNV_28108_776	ESTNV_28108_776
ESTNV_28113_144	ESTNV_28113_144
ESTNV_28113_319	ESTNV_28113_319
ESTNV_28114_852
ESTNV_28115_357
ESTNV_28124_340
ESTNV_28129_141
ESTNV_28129_298	ESTNV_28129_298
ESTNV_28135_402	ESTNV_28135_402
ESTNV_28135_544	ESTNV_28135_544
ESTNV_28142_677
ESTNV_28144_328	ESTNV_28144_328
ESTNV_28144_760	ESTNV_28144_760
ESTNV_28144_974
ESTNV_28146_651	ESTNV_28146_651
ESTNV_28147_868	ESTNV_28147_868
ESTNV_28151_166	ESTNV_28151_166
ESTNV_28153_52	ESTNV_28153_52
ESTNV_28153_982
ESTNV_28155_510
ESTNV_28157_308
ESTNV_28157_677
ESTNV_28158_742
ESTNV_28163_251	ESTNV_28163_251
ESTNV_28165_1093
ESTNV_28171_333
ESTNV_28171_644
ESTNV_28175_275	ESTNV_28175_275
ESTNV_28175_642
ESTNV_28178_401
ESTNV_28184_937	ESTNV_28184_937
ESTNV_28191_196	ESTNV_28191_196
ESTNV_28195_380
ESTNV_28203_526
ESTNV_28208_609	ESTNV_28208_609
ESTNV_28210_159	ESTNV_28210_159
ESTNV_28214_231	ESTNV_28214_231
ESTNV_28214_555
ESTNV_28224_523	ESTNV_28224_523
ESTNV_28225_649
ESTNV_28225_885	ESTNV_28225_885
ESTNV_28229_1264	ESTNV_28229_1264
ESTNV_28234_689
ESTNV_28236_125
ESTNV_28239_1185
ESTNV_28246_537
ESTNV_28248_676	ESTNV_28248_676
ESTNV_28254_132	ESTNV_28254_132
ESTNV_28270_453
ESTNV_28270_603	ESTNV_28270_603
ESTNV_28274_608
ESTNV_28274_828
ESTNV_28282_151
ESTNV_28282_625
ESTNV_28295_1102
ESTNV_28297_213
ESTNV_28297_397
ESTNV_28300_515
ESTNV_28300_71	ESTNV_28300_71
ESTNV_28302_202
ESTNV_28302_347
ESTNV_28304_221	ESTNV_28304_221
ESTNV_28310_511
ESTNV_28312_154	ESTNV_28312_154
ESTNV_28326_739
ESTNV_28329_455
ESTNV_28332_368
ESTNV_28336_1465	ESTNV_28336_1465
ESTNV_28337_1236
ESTNV_28346_293	ESTNV_28346_293
ESTNV_28347_381
ESTNV_28360_179
ESTNV_28366_1826	ESTNV_28366_1826
ESTNV_28373_356	ESTNV_28373_356
ESTNV_28374_119
ESTNV_28388_51	ESTNV_28388_51
ESTNV_28389_191
ESTNV_28389_360
ESTNV_28393_339
ESTNV_28398_290	ESTNV_28398_290
ESTNV_28424_908
ESTNV_28427_758
ESTNV_28433_656	ESTNV_28433_656
ESTNV_28438_568	ESTNV_28438_568
ESTNV_28443_245	ESTNV_28443_245
ESTNV_28444_385
ESTNV_28446_319
ESTNV_28450_880
ESTNV_28456_299
ESTNV_28459_118	ESTNV_28459_118
ESTNV_28460_586	ESTNV_28460_586
ESTNV_28462_353	ESTNV_28462_353
ESTNV_28462_644	ESTNV_28462_644
ESTNV_28465_905
ESTNV_28472_524	ESTNV_28472_524
ESTNV_28475_104	ESTNV_28475_104
ESTNV_28477_905
ESTNV_28495_282
ESTNV_28497_350	ESTNV_28497_350
ESTNV_28500_463
ESTNV_28503_327	ESTNV_28503_327
ESTNV_28503_575	ESTNV_28503_575
ESTNV_28505_484
ESTNV_28505_612
ESTNV_28515_410	ESTNV_28515_410
ESTNV_28515_591
ESTNV_28516_389
ESTNV_28517_244
ESTNV_28520_1233
ESTNV_28521_103
ESTNV_28526_476
ESTNV_28531_364	ESTNV_28531_364
ESTNV_28532_362
ESTNV_28532_500
ESTNV_28535_477	ESTNV_28535_477
ESTNV_28537_358
ESTNV_28538_279
ESTNV_28543_208
ESTNV_28554_460
ESTNV_28558_441
ESTNV_28564_293
ESTNV_28566_397	ESTNV_28566_397
ESTNV_28577_526	ESTNV_28577_526
ESTNV_28578_129
ESTNV_28578_359
ESTNV_28584_983	ESTNV_28584_983
ESTNV_28601_394
ESTNV_28607_205
ESTNV_28619_235
ESTNV_28619_343
ESTNV_28621_463
ESTNV_28624_674
ESTNV_28627_455	ESTNV_28627_455
ESTNV_28631_567
ESTNV_28632_374
ESTNV_28633_1315	ESTNV_28633_1315
ESTNV_28634_264
ESTNV_28636_313
ESTNV_28637_346	ESTNV_28637_346
ESTNV_28637_86
ESTNV_28645_812
ESTNV_28647_572
ESTNV_28652_505
ESTNV_28655_373
ESTNV_28659_847
ESTNV_28676_1060
ESTNV_28678_602
ESTNV_28680_1026
ESTNV_28682_295
ESTNV_28684_105
ESTNV_28684_665	ESTNV_28684_665
ESTNV_28687_428	ESTNV_28687_428
ESTNV_28691_997
ESTNV_28692_531	ESTNV_28692_531
ESTNV_28692_631
ESTNV_28694_247
ESTNV_28698_707
ESTNV_28700_372
ESTNV_28701_207	ESTNV_28701_207
ESTNV_28703_1174
ESTNV_28708_429	ESTNV_28708_429
ESTNV_28718_598	ESTNV_28718_598
ESTNV_28735_136	ESTNV_28735_136
ESTNV_28738_134
ESTNV_28743_828	ESTNV_28743_828
ESTNV_28745_707
ESTNV_28750_624
ESTNV_28754_599
ESTNV_28761_770
ESTNV_28764_187
ESTNV_28770_689
ESTNV_28773_908
ESTNV_28775_108
ESTNV_28782_658
ESTNV_28785_161
ESTNV_28793_1230	ESTNV_28793_1230
ESTNV_28797_1256
ESTNV_28800_1030	ESTNV_28800_1030
ESTNV_28811_709
ESTNV_28815_190
ESTNV_28815_355
ESTNV_28819_127
ESTNV_28820_105
ESTNV_28820_920
ESTNV_28822_133
ESTNV_28822_255
ESTNV_28825_198
ESTNV_28825_75
ESTNV_28828_426
ESTNV_28834_300	ESTNV_28834_300
ESTNV_28840_797	ESTNV_28840_797
ESTNV_28846_319
ESTNV_28856_783	ESTNV_28856_783
ESTNV_28858_742
ESTNV_28859_515
ESTNV_28864_1472
ESTNV_28873_1080
ESTNV_28873_713
ESTNV_28874_887
ESTNV_28877_905
ESTNV_28880_179	ESTNV_28880_179
ESTNV_28882_784	ESTNV_28882_784
ESTNV_28883_587
ESTNV_28883_689
ESTNV_28889_271
ESTNV_28895_687	ESTNV_28895_687
ESTNV_28906_830
ESTNV_28909_653	ESTNV_28909_653
ESTNV_28911_1123	ESTNV_28911_1123
ESTNV_28918_557	ESTNV_28918_557
ESTNV_28918_810
ESTNV_28924_278
ESTNV_28925_147
ESTNV_28927_161
ESTNV_28929_421	ESTNV_28929_421
ESTNV_28932_668	ESTNV_28932_668
ESTNV_28937_387	ESTNV_28937_387
ESTNV_28944_620
ESTNV_28948_1593
ESTNV_28959_309
ESTNV_28961_1146	ESTNV_28961_1146
ESTNV_28965_1177	ESTNV_28965_1177
ESTNV_28966_1171	ESTNV_28966_1171
ESTNV_28973_102
ESTNV_28985_551	ESTNV_28985_551
ESTNV_28985_758	ESTNV_28985_758
ESTNV_28987_832	ESTNV_28987_832
ESTNV_29003_1059
ESTNV_29016_615
ESTNV_29018_195
ESTNV_29019_1100
ESTNV_29021_272
ESTNV_29021_645
ESTNV_29030_2414
ESTNV_29031_51	ESTNV_29031_51
ESTNV_29033_400	ESTNV_29033_400
ESTNV_29037_449	ESTNV_29037_449
ESTNV_29038_680	ESTNV_29038_680
ESTNV_29041_85
ESTNV_29042_123
ESTNV_29043_88
ESTNV_29052_323	ESTNV_29052_323
ESTNV_29053_572
ESTNV_29062_554
ESTNV_29064_363
ESTNV_29069_659	ESTNV_29069_659
ESTNV_29070_190
ESTNV_29074_162
ESTNV_29074_299
ESTNV_29074_751
ESTNV_29079_90	ESTNV_29079_90
ESTNV_29080_376
ESTNV_29081_545	ESTNV_29081_545
ESTNV_29084_190	ESTNV_29084_190
ESTNV_29085_178	ESTNV_29085_178
ESTNV_29086_107
ESTNV_29086_211
ESTNV_29088_160	ESTNV_29088_160
ESTNV_29095_66
ESTNV_29100_233
ESTNV_29101_154
ESTNV_29101_279
ESTNV_29106_184
ESTNV_29110_618	ESTNV_29110_618
ESTNV_29114_977	ESTNV_29114_977
ESTNV_29115_481	ESTNV_29115_481
ESTNV_29120_555	ESTNV_29120_555
ESTNV_29129_700	ESTNV_29129_700
ESTNV_29136_210
ESTNV_29136_361
ESTNV_29139_486
ESTNV_29139_88
ESTNV_29144_65	ESTNV_29144_65
ESTNV_29152_357	ESTNV_29152_357
ESTNV_29156_438	ESTNV_29156_438
ESTNV_29156_850	ESTNV_29156_850
ESTNV_29159_360
ESTNV_29161_372	ESTNV_29161_372
ESTNV_29167_345	ESTNV_29167_345
ESTNV_29168_1037
ESTNV_29168_866
ESTNV_29170_170	ESTNV_29170_170
ESTNV_29170_488	ESTNV_29170_488
ESTNV_29171_330
ESTNV_29180_287
ESTNV_29183_380
ESTNV_29195_303
ESTNV_29199_414
ESTNV_29202_277	ESTNV_29202_277
ESTNV_29203_287	ESTNV_29203_287
ESTNV_29203_431
ESTNV_29208_555
ESTNV_29209_356	ESTNV_29209_356
ESTNV_29209_456	ESTNV_29209_456
ESTNV_29214_958
ESTNV_29217_1501	ESTNV_29217_1501
ESTNV_29217_873	ESTNV_29217_873
ESTNV_29219_223
ESTNV_29224_109	ESTNV_29224_109
ESTNV_29228_811	ESTNV_29228_811
ESTNV_29234_195	ESTNV_29234_195
ESTNV_29240_385	ESTNV_29240_385
ESTNV_29243_326
ESTNV_29244_927
ESTNV_29267_557
ESTNV_29267_860
ESTNV_29268_833
ESTNV_29270_878
ESTNV_29271_109
ESTNV_29280_167
ESTNV_29281_1030
ESTNV_29281_151
ESTNV_29283_367	ESTNV_29283_367
ESTNV_29295_468	ESTNV_29295_468
ESTNV_29296_178	ESTNV_29296_178
ESTNV_29299_371	ESTNV_29299_371
ESTNV_29307_737
ESTNV_29308_1106
ESTNV_29311_329
ESTNV_29311_796
ESTNV_29322_553
ESTNV_29322_689
ESTNV_29323_574
ESTNV_29327_277
ESTNV_29327_527
ESTNV_29331_267
ESTNV_29332_1098
ESTNV_29332_734
ESTNV_29335_497
ESTNV_29343_64
ESTNV_29345_441	ESTNV_29345_441
ESTNV_29346_496	ESTNV_29346_496
ESTNV_29346_881
ESTNV_29358_675
ESTNV_29359_531
ESTNV_29361_552
ESTNV_29361_89	ESTNV_29361_89
ESTNV_29362_128
ESTNV_29366_587	ESTNV_29366_587
ESTNV_29368_168	ESTNV_29368_168
ESTNV_29368_271
ESTNV_29371_236
ESTNV_29373_262
ESTNV_29373_477
ESTNV_29376_110
ESTNV_29377_516
ESTNV_29386_467	ESTNV_29386_467
ESTNV_29391_150	ESTNV_29391_150
ESTNV_29391_877
ESTNV_29394_510	ESTNV_29394_510
ESTNV_29401_401	ESTNV_29401_401
ESTNV_29402_484
ESTNV_29402_888	ESTNV_29402_888
ESTNV_29403_553	ESTNV_29403_553
ESTNV_29403_692
ESTNV_29404_571
ESTNV_29405_829	ESTNV_29405_829
ESTNV_29406_497	ESTNV_29406_497
ESTNV_29407_982
ESTNV_29410_233	ESTNV_29410_233
ESTNV_29411_950
ESTNV_29412_354	ESTNV_29412_354
ESTNV_29416_88
ESTNV_29417_264
ESTNV_29418_1240	ESTNV_29418_1240
ESTNV_29418_410
ESTNV_29420_143
ESTNV_29420_473
ESTNV_29422_969
ESTNV_29430_923
ESTNV_29437_89
ESTNV_29439_195
ESTNV_29441_997	ESTNV_29441_997
ESTNV_29443_259
ESTNV_29445_501	ESTNV_29445_501
ESTNV_29447_156
ESTNV_29449_399
ESTNV_29453_381
ESTNV_29453_582
ESTNV_29458_67	ESTNV_29458_67
ESTNV_29462_1162	ESTNV_29462_1162
ESTNV_29466_365
ESTNV_29479_279	ESTNV_29479_279
ESTNV_29480_778
ESTNV_29489_194	ESTNV_29489_194
ESTNV_29498_402	ESTNV_29498_402
ESTNV_29500_554	ESTNV_29500_554
ESTNV_29504_541
ESTNV_29504_674
ESTNV_29505_108
ESTNV_29510_553
ESTNV_29513_126
ESTNV_29513_273
ESTNV_29513_831
ESTNV_29518_545
ESTNV_29541_288	ESTNV_29541_288
ESTNV_29541_872	ESTNV_29541_872
ESTNV_29544_296
ESTNV_29544_441	ESTNV_29544_441
ESTNV_29544_91
ESTNV_29546_264
ESTNV_29556_229
ESTNV_29560_1337
ESTNV_29563_122
ESTNV_29563_352
ESTNV_29567_286
ESTNV_29568_184	ESTNV_29568_184
ESTNV_29570_324
ESTNV_29571_302	ESTNV_29571_302
ESTNV_29572_661	ESTNV_29572_661
ESTNV_29573_461
ESTNV_29574_185
ESTNV_29579_422
ESTNV_29581_451
ESTNV_29588_1459	ESTNV_29588_1459
ESTNV_29592_201
ESTNV_29594_77	ESTNV_29594_77
ESTNV_29602_463
ESTNV_29605_170	ESTNV_29605_170
ESTNV_29605_538
ESTNV_29613_157
ESTNV_29623_592
ESTNV_29638_375	ESTNV_29638_375
ESTNV_29644_1913
ESTNV_29648_198	ESTNV_29648_198
ESTNV_29649_636	ESTNV_29649_636
ESTNV_29652_1809	ESTNV_29652_1809
ESTNV_29655_423
[truncated: 13,226 more rows]
